# Supplementary material for: Diagnostic Performance and Clinical Utility of Automated Plasma Amyloid-β 1-42/1-40 Assay
Source: Diagnostics (Basel). 2026 Jun 8;16(12):1767. doi: 10.3390/diagnostics16121767 (PMC13297981; doi:10.3390/diagnostics16121767)
Supplement: Supplementary file 1 [file diagnostics-16-01767-s001.zip]

Archive with 1 entries (1 files):
- diagnostics-4321060-supplementary.pdf
